# Supplementary material for: Entorhinal transformations in abstract frames of reference
Source: PLoS Biol. 2019 May 2;17(5):e3000230. doi: 10.1371/journal.pbio.3000230 (PMC6497227; doi:10.1371/journal.pbio.3000230)
Supplement: S2 Data — (XLSX) [file pbio.3000230.s008.xlsx]

## Sheet: Fig_3B
Entorhinal fMRI Signal	Self	Friend	Canonical
Subj1	-1.2931	0.595239	-0.113572
Subj2	-1.16703	-1.22499	0.27232
Subj3	-1.00863	0.733165	1.94986
Subj4	-2.85528	-1.14575	-0.72371
Subj5	0.739083	4.0032	1.05814
Subj6	-1.19436	1.01901	-0.357349
Subj7	1.15344	0.580614	3.74754
Subj8	1.07898	-0.291314	-0.997543
Subj9	-0.17292	0.858308	0.271704
Subj10	-0.770703	-1.37633	-0.850727
Subj11	-0.146838	0.823338	0.660343
Subj12	-2.56928	0.830607	0.992954
Subj13	0.320087	0.686378	1.70506
Subj14	-0.839055	0.760489	2.22993
Subj15	-1.18728	2.02316	0.426273
Subj16	-0.642049	2.32709	-0.229358
Subj17	0.791898	0.179164	2.87924
Subj18	-0.218459	0.15163	1.11553
Subj19	-1.72136	-1.11251	2.33135
Subj20	0.936766	2.55399	2.32631
Subj21	0.448863	1.11222	0.945144
Subj22	-1.20948	-0.0154708	-2.20275
Subj23	-0.136119	0.56031	1.31935
Subj24	-1.07797	-0.0791665	-0.0606895
