# Supplementary material for: Entorhinal transformations in abstract frames of reference
Source: PLoS Biol. 2019 May 2;17(5):e3000230. doi: 10.1371/journal.pbio.3000230 (PMC6497227; doi:10.1371/journal.pbio.3000230)
Supplement: S3 Data — (XLSX) [file pbio.3000230.s009.xlsx]

## Sheet: Fig_4B
Striatum ROI	Self	Friend	Canonical
Subj1	0.113747	0.321518	0.482513
Subj2	0.202481	0.490061	-0.181937
Subj3	-0.245055	1.51497	-0.827297
Subj4	1.15737	2.18006	-1.54246
Subj5	1.01124	-0.374214	1.9242
Subj6	0.795302	-0.374188	0.655
Subj7	0.664408	1.23595	-0.0720429
Subj8	0.251786	0.722831	0.230085
Subj9	0.285432	0.194749	-0.0774951
Subj10	-0.109355	0.642553	0.131661
Subj11	-0.0164156	-0.118083	0.540899
Subj12	-0.516516	-0.572398	0.974839
Subj13	0.0702371	1.52316	0.384744
Subj14	0.359561	-0.232051	1.05702
Subj15	0.626904	0.570389	-0.134874
Subj16	0.410904	-0.626119	0.509764
Subj17	-0.0922879	-1.05183	0.39223
Subj18	-0.027613	-0.0724687	-0.0100215
Subj19	-1.06873	0.430322	0.00917628
Subj20	0.750517	0.338693	0.870382
Subj21	0.0141493	-0.0598504	-0.511563
Subj22	0.848488	-0.0699021	0.698614
Subj23	0.054111	0.864569	-0.265801
Subj24	1.03658	-0.125549	0.907573

## Sheet: Fig_4C
StriatumCorrelation	Hi_v_LoPerformance	Striatum_Signal
Subj1	0.0257603	0.335492
Subj2	0.162243	-0.372915
Subj3	-0.00386548	-0.0795052
Subj4	0.176438	0.358614
Subj5	0.0682051	-0.0243932
Subj6	0.0624533	0.191592
Subj7	-0.0354391	-0.272432
Subj8	0.0383367	-0.0569738
Subj9	0.249091	0.293332
Subj10	0.174638	0.579315
Subj11	0.174603	0.0260168
Subj12	-0.00864198	-0.272624
Subj13	0.0888964	0.270718
Subj14	0.198799	0.3588
Subj15	0.0388889	0.105964
Subj16	0.143255	0.221056
Subj17	0.0118953	0.0745243
Subj18	-0.00228712	-0.0575545
Subj19	0.108603	0.48254
Subj20	-0.0398429	-0.12708
Subj21	0.158728	0.149735
Subj22	0.179231	0.17035
Subj23	-0.0516647	-0.193733
Subj24	0.0826337	0.339372
