# Supplementary material for: Entorhinal transformations in abstract frames of reference
Source: PLoS Biol. 2019 May 2;17(5):e3000230. doi: 10.1371/journal.pbio.3000230 (PMC6497227; doi:10.1371/journal.pbio.3000230)
Supplement: S4 Data — (XLSX) [file pbio.3000230.s010.xlsx]

## Sheet: S1Fig
Trials with Overlap	Self	Friend	Canonical
Subj1	8	3	7
Subj2	14	19	27
Subj3	10	23	9
Subj4	14	9	13
Subj5	28	24	40
Subj6	14	14	20
Subj7	20	8	25
Subj8	4	17	24
Subj9	17	13	30
Subj10	33	26	35
Subj11	4	11	27
Subj12	5	29	6
Subj13	14	10	16
Subj14	17	18	30
Subj15	17	14	19
Subj16	30	33	44
Subj17	2	5	8
Subj18	18	5	13
Subj19	5	26	10
Subj20	3	1	3
Subj21	8	15	26
Subj22	9	5	5
Subj23	16	20	11
Subj24	3	4	13
