# Supplementary material for: Entorhinal transformations in abstract frames of reference
Source: PLoS Biol. 2019 May 2;17(5):e3000230. doi: 10.1371/journal.pbio.3000230 (PMC6497227; doi:10.1371/journal.pbio.3000230)
Supplement: S5 Data — (XLSX) [file pbio.3000230.s011.xlsx]

## Sheet: S2Fig
Reaction Time	One	Two	Three	Four	Five	Six	Seven	Eight
Subj1	3641.95	3708.47	3586.33	3748.67	3505.22	3197	2985.4	2903.6
Subj2	4388.66	4057.49	3705.27	3457.77	4218	2630.5	NaN	NaN
Subj3	4494.47	4603.85	4635.98	4284.54	3307.75	5223	NaN	NaN
Subj4	2942.07	2584.14	2804.33	3487.18	2233.17	1929	NaN	NaN
Subj5	4680.49	4718.12	4845.13	4274.88	5757.25	3529.67	NaN	NaN
Subj6	3846.21	3757.36	3439.98	3277.65	3289.25	3773.5	2765.5	2680
Subj7	4388.09	4641	4371.3	4669.08	4255.5	4146	NaN	4371.75
Subj8	4544.63	4590.15	4331.72	4311.39	4286.95	3080.5	2395.4	1851
Subj9	3388.27	3176.59	2925.07	2538.18	2755.92	1685	2204.33	NaN
Subj10	4064.01	4033.58	4054.57	4024.29	3340	2473.5	3328	NaN
Subj11	4784.21	4799.93	4353.41	4431.8	4246.24	3309.25	3597.5	NaN
Subj12	5499.26	4843.69	4653.93	4723.09	4290.46	4937.45	3548.58	3170
Subj13	4963.1	5400.01	4837.26	4719.03	4454.94	4444.17	5950	NaN
Subj14	3550.72	3428.7	3365.31	3490	4379.42	3356	4144	NaN
Subj15	2862.23	3024.48	2890.16	3081.61	3264.67	2657.67	2659.33	2764.5
Subj16	4416.86	4680.51	4783.37	4031.38	6099	4530.4	4431	4414.5
Subj17	4362.12	4166.33	4354.49	3748.75	3769.41	4318.8	3252	3564.86
Subj18	3919.93	3707.43	3359.81	3336.65	3640.75	3124	3071	2920
Subj19	3908.62	3933.76	3515.85	3825.05	2899.26	3640.31	2793.75	2678
Subj20	2958.93	3043.71	3047.92	2842.72	2844.35	3044.08	2517.5	2124
Subj21	3848.4	3992.94	4013.81	3803.22	4167.73	3769	3991.33	NaN
Subj22	4375.33	4187.66	4274.82	4049.64	3311.65	3705.27	3109.56	2926
Subj23	6580	6542.45	6617.49	6605.17	6908.1	5498.53	6087.67	5515
Subj24	4193.16	4232.52	3624.28	4085.42	3966.91	3849.5	NaN	NaN
